# Supplementary material for: A novel CAF-cancer cell crosstalk-related gene prognostic index based on machine learning: prognostic significance and prediction of therapeutic response in head and neck squamous cell carcinoma
Source: J Transl Med. 2024 Jul 9;22:645. doi: 10.1186/s12967-024-05447-6 (PMC11234636; doi:10.1186/s12967-024-05447-6)
Supplement: Supplementary file 2 — Additional file 2: Table S1. The Predicted IC50 values of the 83 drugs with statistical significance. Table S2. The results of molecular docking [file 12967_2024_5447_MOESM2_ESM.xlsx]

## Sheet: Supplementary table 1
Supplementary table 1. The Predicted IC50 values of the 83 drugs with statistical significance
Drugs	p-value
AZD8055_1059	0.0029
RO.3306_1052	0.012
ABT737_1910	2.2e-05
Afuresertib_1912	2e-07
AGI.5198_1913	4.2e-05
AGI.6780_1634	0.039
Alpelisib_1560	0.00025
AMG.319_2045	1.7e-06
AT13148_2170	0.042
Axitinib_1021	0.00025
AZD1208_1449	6.5e-07
AZD4547_1786	0.0033
AZD5363_1916	1.8e-06
AZD5991_1720	0.0033
AZD6482_2169	2.9e-07
AZD8186_1918	5.5e-06
BI.2536_1086	0.039
BIBR.1532_2043	0.0027
BMS.754807_2171	0.0052
Bortezomib_1191	7.4e-05
Carmustine_1807	0.0042
Cediranib_1922	0.014
Crizotinib_1083	0.017
Cyclophosphamide_1512	0.0024
CZC24832_1615	0.00012
Dihydrorotenone_1827	0.00094
Doramapimod_1042	9.6e-07
EPZ004777_1237	1.2e-06
EPZ5676_1563	0.0064
ERK_6604_1714	0.0059
Fulvestrant_1200	0.0029
Gallibiscoquinazole_1830	0.021
GNE.317_1926	0.019
GSK269962A_1192	2.9e-08
GSK343_1627	5e-06
I.BRD9_1928	0.00071
Ipatasertib_1924	3.1e-05
IWP.2_1576	0.00042
JQ1_2172	1.5e-07
KRAS..G12C..Inhibitor.12_1855	0.027
LGK974_1598	4.4e-06
LY2109761_1852	5.1e-07
MIRA.1_1931	3.2e-05
MK.2206_1053	1.1e-05
MN.64_1854	9e-06
Navitoclax_1011	9.4e-14
Nelarabine_1814	6.5e-05
Niraparib_1177	0.035
OF.1_1853	0.00053
Olaparib_1017	0.0042
P22077_1933	0.027
PD173074_1049	0.00011
PF.4708671_1129	3.3e-08
PFI3_1620	0.0009
Picolinici.acid_1635	0.0062
Pictilisib_1058	0.028
PRIMA.1MET_1131	0.00037
PRT062607_1631	0.0017
Pyridostatin_2044	0.015
Ribociclib_1632	8.8e-07
Ruxolitinib_1507	0.0022
RVX.208_1625	0.003
SB216763_1025	0.011
SB505124_1194	0.0005
SCH772984_1564	0.00041
Sinularin_1838	0.014
Sorafenib_1085	2.4e-05
TAF1_5496_1732	3.4e-05
Talazoparib_1259	0.017
Taselisib_1561	7.1e-05
Temozolomide_1375	0.018
Tozasertib_1096	0.011
Trametinib_1372	6.6e-05
UMI.77_1939	0.011
Uprosertib_1553	3.1e-05
Uprosertib_2106	0.0012
Venetoclax_1909	3.1e-05
VX.11e_2096	0.031
WEHI.539_1997	6.9e-07
WIKI4_1940	0.0025
Wnt.C59_1622	0.0054
ZM447439_1050	6.8e-11
Zoledronate_1802	3.1e-05

## Sheet: Supplementary table 2
Supplementary tbale 2. The results of molecular docking
Pubchem CID	Molecular name	Glide gscore
115368	Perospirone	-9.475
135564985	Ganetespib	-9.34
4097	Methantheline	-8.791
42642645	Foretinib	-8.618
9800194	Tebipenem	-8.47
46885626	GSK-1070916	-8.01
1401	PD-173074	-7.865
3899	Leflunomide	-7.772
50515	Amonafide	-7.713
82148	Agomelatine	-7.495
108094	RX-821002	-7.464
53276	Flupirtine	-7.426
9800194	Tebipenem	-7.37
4917	Prochlorperazine	-7.328
9884817	GR-79236	-7.234
137349240	3-azanyl-5-(azepan-1-yl)-N-carbamimidoyl-6-(furan-2-yl)pyrazine-2-carboxamide	-7.211
